# Supplementary material for: Evaluating Offspring After Pregnancy-Associated Cancer: A Systematic Review of Neonatal Outcomes
Source: Cancers (Basel). 2025 Jan 17;17(2):299. doi: 10.3390/cancers17020299 (PMC11764464; doi:10.3390/cancers17020299)
Supplement: Supplementary file 1 [file cancers-17-00299-s001.zip]

Archive with 1 entries (1 files):
- cancers-3366153-supplementary.pdf
